# Supplementary material for: Assays for the Evaluation of the Immune Response to Marburg and Ebola Sudan Vaccination—Filovirus Animal Nonclinical Group Anti-Marburg Virus Glycoprotein Immunoglobulin G Enzyme-Linked Immunosorbent Assay and a Pseudovirion Neutralization Assay
Source: Vaccines (Basel). 2022 Jul 29;10(8):1211. doi: 10.3390/vaccines10081211 (PMC9413256; doi:10.3390/vaccines10081211)
Supplement: Supplementary file 1 [file vaccines-10-01211-s001.zip]

Archive with 1 entries (1 files):
- vaccines-1783124-supplementary.pdf
